# Supplementary material for: Label-Free and Ultrasensitive APE1 Detection Based on Hybridization Chain Reaction Combined with G-Quadruplex
Source: Biomolecules. 2025 Sep 3;15(9):1275. doi: 10.3390/biom15091275 (PMC12467234; doi:10.3390/biom15091275)
Supplement: Supplementary file 1 [file biomolecules-15-01275-s001.zip]

Archive with 1 entries (1 files):
- biomolecules-3809493-supplementary.pdf
